# Supplementary material for: Cost Drivers and Financial Burden for Cancer-Affected Families in China: A Systematic Review
Source: Curr Oncol. 2023 Aug 16;30(8):7654–71. doi: 10.3390/curroncol30080555 (PMC10453571; doi:10.3390/curroncol30080555)
Supplement: Supplementary file 1 [file curroncol-30-00555-s001.zip]

Archive with 3 entries (3 files):
- Supplementary Material 1_Tables.pdf
- Supplementary Material 2_PRISMA_2020_checklist.pdf
- Supplementary Material 3_PRISMA_2020_abstract_checklist.pdf
